# Supplementary material for: Integrated Network Pharmacology and Single-Cell Transcriptomics Reveal Transketolase as a Potential Target for the DanShen–DaHuang Herb Pair in Acute Kidney Injury
Source: Int J Mol Sci. 2026 May 15;27(10):4435. doi: 10.3390/ijms27104435 (PMC13207515; doi:10.3390/ijms27104435)
Supplement: Supplementary file 1 [file ijms-27-04435-s001.zip]

Archive with 2 entries (2 files):
- ijms-4269310 supplementary figure.pdf
- ijms-4269310 Supplementary TableS1-S3.xlsx
