# Supplementary material for: Integrated Network Pharmacology and Single-Cell Transcriptomics Reveal Transketolase as a Potential Target for the DanShen–DaHuang Herb Pair in Acute Kidney Injury
Source: Int J Mol Sci. 2026 May 15;27(10):4435. doi: 10.3390/ijms27104435 (PMC13207515; doi:10.3390/ijms27104435)
Supplement: Supplementary file 1 [file ijms-27-04435-s001.zip › ijms-4269310 Supplementary TableS1-S3.xlsx]

## Sheet: Table S1
Supplementary Table 1. Active compounds of DanShen and DaHuang screened by OB and DL criteria
Drug_Name	MOLID
DaHuang	MOL000096
DaHuang	MOL000471
DaHuang	MOL000554
DaHuang	MOL002235
DaHuang	MOL002251
DaHuang	MOL002259
DaHuang	MOL002260
DaHuang	MOL002262
DaHuang	MOL002268
DaHuang	MOL002276
DaHuang	MOL002280
DaHuang	MOL002281
DaHuang	MOL002284
DaHuang	MOL002288
DaHuang	MOL002293
DaHuang	MOL002297
DaHuang	MOL002303
Danshen	MOL000006
Danshen	MOL000569
Danshen	MOL001601
Danshen	MOL001659
Danshen	MOL001771
Danshen	MOL001942
Danshen	MOL002222
Danshen	MOL002651
Danshen	MOL002776
Danshen	MOL006824
Danshen	MOL007036
Danshen	MOL007041
Danshen	MOL007045
Danshen	MOL007048
Danshen	MOL007049
Danshen	MOL007050
Danshen	MOL007051
Danshen	MOL007058
Danshen	MOL007059
Danshen	MOL007061
Danshen	MOL007063
Danshen	MOL007064
Danshen	MOL007068
Danshen	MOL007069
Danshen	MOL007070
Danshen	MOL007071
Danshen	MOL007077
Danshen	MOL007079
Danshen	MOL007081
Danshen	MOL007082
Danshen	MOL007085
Danshen	MOL007088
Danshen	MOL007093
Danshen	MOL007094
Danshen	MOL007098
Danshen	MOL007100
Danshen	MOL007101
Danshen	MOL007105
Danshen	MOL007107
Danshen	MOL007108
Danshen	MOL007111
Danshen	MOL007115
Danshen	MOL007118
Danshen	MOL007119
Danshen	MOL007120
Danshen	MOL007121
Danshen	MOL007122
Danshen	MOL007123
Danshen	MOL007124
Danshen	MOL007125
Danshen	MOL007127
Danshen	MOL007130
Danshen	MOL007132
Danshen	MOL007140
Danshen	MOL007141
Danshen	MOL007142
Danshen	MOL007143
Danshen	MOL007145
Danshen	MOL007149
Danshen	MOL007150
Danshen	MOL007151
Danshen	MOL007152
Danshen	MOL007154
Danshen	MOL007155
Danshen	MOL007156

## Sheet: Table S2
Supplementary Table 2. A total of 1,058 predicted pharmacological target genes for the 82 active compounds based on SwissTargetPrediction
Gene
AKR1B1
CES2
KDM4E
TDP2
MALT1
TOP1
PTPN6
PTPN11
CES1
PTPRC
DUSP1
MCL1
CDC25B
STS
HCAR2
EDNRA
ACHE
AMPD3
MAPK8
CDC25A
PYGL
PYGM
HAO2
AMPD2
SLC5A2
METAP2
FNTA
FNTB
AMPD1
PFKFB3
DHODH
MAOB
IDO1
UPP1
ACE
MME
IKBKB
FBP1
SLC5A1
CCR9
PTPN1
SLC29A1
IGFBP3
CDC25C
TLR9
LDHA
LDHB
PTGDR2
EDNRB
CDK2
CCNA1
CCNA2
P2RX3
LTA4H
ALPL
PDE7A
EGFR
PTPRF
ADORA1
ADORA2A
MAP2K1
PIN1
OGA
CA2
CA1
SLC5A4
OPRM1
PPARG
OPRD1
PPARD
CREBBP
CYP19A1
ADORA3
PPARA
ECE1
JUN
ADK
SCN9A
AKR1B10
FLT1
FOLH1
KDR
CTSA
STAT3
SAE1
UBA2
JAK3
CPA1
CTSV
CTSL
MAOA
ITGB1
ITGA4
MAP3K7
AKR1C3
AKR1C2
PTGER4
THRA
THRB
GRIN1
GAPDH
METAP1
MMP13
MMP3
PRKCA
CA7
CA3
CA6
CA12
CA9
CA4
CA5B
CA5A
BACE1
PTGS1
KIT
SRC
FGFR1
MET
BCL2
MMP2
MMP12
MMP9
PGF
VEGFA
ABCB1
MAPT
DNMT1
APP
TERT
PGD
ST3GAL3
FUT7
FUT4
STAT1
SQLE
GABRA1
GABRB2
GABRG2
ERBB2
ESR1
ESR2
HIF1A
CYP1B1
MMP14
MAPK14
DYRK1A
KLK1
KLK2
MMP1
MMP7
MMP8
KCNH2
ABCC1
SHBG
PRKCE
PAH
TAS2R31
CNR1
CNR2
CA13
ALOX15
RXRA
POLB
NQO2
PLA2G2A
PLA2G5
PLA2G10
HSP90AA1
MAPKAPK2
ELAVL1
PNP
HPRT1
NOS1
SERPINE1
ALOX15B
WEE1
AHCY
GRIN2B
GRIN2A
PLA2G7
HSD11B1
F10
TARS
ABL1
MTOR
PIK3CD
PRKDC
PIK3CB
HCK
PIK3CG
PI4KB
AHCYL1
FTO
PTP4A3
ELANE
PIM1
CSNK2A1
LCK
MAP2K7
MAPK1
RELA
CASP3
SLC28A2
HSPA8
IRAK4
PDGFRB
FLT4
FLT3
PDGFRA
GSK3A
MAPK3
GAA
ERN1
NUDT1
NR3C1
CDK5R1
CDK5
MKNK2
PTAFR
HSPA5
HK2
HK1
ADAM17
RYR1
GBA
MAP2K2
CDK1
MAPKAPK5
TYK2
HNF4A
FUCA1
SLC2A1
CASP7
RASGRP3
KDM5C
KDM4B
KDM5B
AURKA
NTRK1
NGFR
ADA
CHEK1
ROCK2
PRKACA
GLRA1
GLRA2
TDP1
PTPN2
AMY1A
ASNS
SRD5A1
AMY2A
LGALS9
CA14
MAG
NEU2
TYMS
C3AR1
MGAM
ITGAV
ITGB3
ITGB6
QARS
P2RY1
DHFR
FPGS
VCP
DOT1L
NEU4
PDE5A
HDAC3
HDAC6
HDAC2
HDAC1
DNMT3B
P2RY4
POLD1
P2RY2
PPP2CA
P2RY6
TYR
F3
F7
POLG
ANPEP
ITGA2B
FN1
ERAP2
ERAP1
EPHX2
TMPRSS15
ITGAL
P2RY12
PRSS1
NRP1
HRAS
PTPN22
NPC1L1
CSNK2A2
SELL
EPHA2
ITGB5
GLO1
MAP3K9
BTK
ENPEP
YARS
SIRT1
PTGS2
FOLR1
CASP6
XDH
PLG
GPR35
AVPR2
TOP2A
IGF1R
INSR
DRD4
MPO
PIK3R1
DAPK1
PKN1
NEK2
CAMK2B
ALK
AKT1
NEK6
PLA2G1B
APEX1
NUAK1
AKR1C1
AKR1C4
AKR1A1
ABCG2
HSD17B2
ALOX5
NOX4
CDK6
ARG1
AHR
ESRRA
AURKB
GSK3B
HSD17B1
AXL
ST6GAL1
SYK
PTK2
CXCR1
F2
PTPRS
MPG
SLC22A12
MYLK
ALOX12
ODC1
CD38
TNKS2
TNKS
PLK1
PLD1
VDR
CTSD
DRD1
DRD3
GLS
PREP
ACACB
AR
NR3C2
PGR
SOAT1
TAOK1
TAOK3
GABRB3
GABRA3
GABRA5
GABRA2
GABRA6
GABRA4
JAK2
CCR5
MPEG1
GPR55
LIPC
LIPG
HTR2A
HTR2C
ADRB2
ADRB1
TNF
ADRA1D
ADRA1A
ADRA1B
ADORA2B
PTGES
BCHE
CTSK
CTSS
GNRHR
SLC6A4
SLC8A1
HRH3
SCD
GPR119
CCKAR
PRKCB
GRM2
NAMPT
PGGT1B
MOGAT2
CXCR3
EPHX1
HTR6
DPP4
PARP1
CYP17A1
SF3B3
RARG
RXRG
RARB
RARA
NR1H3
RORC
HMGCR
SREBF2
CYP51A1
RORA
CYP2C19
SERPINA6
G6PD
SLC6A2
CHRM2
NR1I3
NR1H2
PTGER1
PTGER2
TBXAS1
DHCR7
FDFT1
NOS2
UGT2B7
SIGMAR1
DNM1
ATP12A
ICMT
SMO
PTGIR
EBP
FABP4
FABP3
FABP5
FABP1
MDM2
SLC6A3
PRKCH
S1PR3
S1PR1
ACP1
PDE4A
PDE4B
PDE4C
SHH
HSD11B2
HCRTR2
HCRTR1
GC
ICAM1
ITGB2
PTGFR
PTGER3
PTGDR
MAST3
DRD2
SRD5A2
CCR1
MGLL
DGAT1
PRSS3
PLAU
CBR1
TRPV1
MT-ND4
PPIA
EIF4A1
PRKCG
PRKCD
F9
QRFPR
TAAR1
FFAR1
FUT6
CSF1R
NPY1R
CDK4
KLK3
RARS
ABCC9
MAP3K14
SCARB1
TUBB3
CYP1A1
TUBB1
CYP1A2
PIK3CA
CYP2C9
CYP3A4
PDK1
BRAF
GCGR
ATP4B
ATP4A
NFE2L2
DRD5
PRF1
TRPM8
CHRNA7
MPI
ESRRB
MIF
BCL2L1
CLK1
LTB4R
GLI2
GLI1
PTPsigma
PTK2B
YWHAG
HSD17B14
RAC1
EIF2AK2
JAK1
GRK6
CAPN1
LIMK1
EGLN1
SLC13A5
ACLY
CASP8
CASP1
CASP2
CAMKK2
MMP16
CDA
REN
ADAMTS5
FYN
GSR
PDCD4
ALB
KDM4D
KDM4C
DTYMK
NAALAD2
LAP3
KDM4A
GRIK1
CXCR2
SI
GRIK2
GRIK3
SELE
SELP
BMP1
TTL
ITGB7
HSP90AB1
ADAMTS4
AGTR1
RAF1
MMP10
HTR2B
TTR
KDM3A
PADI1
PADI2
PADI3
BCL2L2
PADI4
ITK
TKT
UBA1
CTSH
CTSC
LGALS4
LGALS8
EIF4H
PABPC1
PTPRA
NR4A1
IMPDH1
PRTN3
RNASEH1
CMA1
ATIC
NADK
DUSP3
SLC28A3
VARS
LARS
PSMB5
POLA1
MARS
GART
RET
GUSB
RPS6KA3
DYRK1B
FADS1
ILK
LNPEP
PDPK1
IMPDH2
HDAC8
QPCT
AGPAT2
HDAC5
HDAC7
HDAC4
NEK1
EPHB2
KCNMA1
MKNK1
BACE2
GRM4
QPCTL
ACVRL1
PLAA
HSD17B3
GRK3
GRK2
GRK5
CCNB1
CCNE1
MAPK10
MAPK9
TRAP1
TGFBR1
EPHA3
TACR1
RPS6KA5
CYP11B1
CYP11B2
PLAT
CCNB3
CCNB2
ROCK1
TNNC1
TNNT2
TNNI3
TP53
ADRA2C
KCNA3
ITGA5
CDC7
SLC10A2
CHEK2
COMT
KISS1R
CCND1
CCNE2
NMUR2
ADRA2A
SORT1
HDAC10
CHRM1
SCN10A
NFKB1
PDE4D
MMEL1
CTSB
CPT1A
OXTR
GABBR1
CHRM4
CHRM5
AVPR1A
CHRM3
PSEN2
PSENEN
NCSTN
APH1A
PSEN1
APH1B
SLC6A9
CCKBR
PRKCQ
CACNA1B
PDE2A
PDE10A
NPY2R
CTNNB1
HSP90B1
IDH1
MELK
CHUK
KLKB1
PRKCI
KCNB1
CNOT7
CCR4
ADCYAP1R1
OPRK1
GPR84
CFTR
PSMG3
CALCA
SLC37A4
ACR
ADCY10
HTR1A
TPMT
PLA2G4B
GRM5
CELA1
GRIK5
PBRM1
SMARCA4
GRM1
TGM2
NAAA
GCK
FGFR3
TLR4
CHRNA4
CHRNB2
ALDH2
ALDH1A1
CRHR1
HTR5A
HTR3A
HTR7
PIM3
MDM4
SLC22A6
CD81
SLC16A1
KCNA5
MTNR1A
P2RX7
PARP2
DNMT3A
HPGDS
ATM
PDE8B
BRD4
CLK4
PRKCZ
HPGD
CFD
RPS6KB1
MTNR1B
WNT3A
EP300
KAT2B
GPBAR1
HIPK4
SBK1
PIP4K2C
BLK
PHKG2
DAPK3
MYLK2
CSNK1D
ERBB4
CDK7
RPS6KA4
TBXA2R
CYP27A1
CASR
CYP24A1
LRRK2
MC4R
TSPO
GPER1
LIPE
NPY5R
HRH4
SCN2A
SCN5A
CYP2D6
CPB1
RIPK2
LIMK2
RXRB
EED
SUZ12
EZH2
RBBP4
RBBP7
BRD2
BRD3
BRS3
BDKRB2
CACNA1C
KIF11
GLP1R
C5AR1
PIM2
SLC27A1
IL2
FGF2
KDM5A
ITPR1
EIF4E
DNPH1
NEU3
KMT2A
SUV39H1
INMT
SMYD2
EZH1
SETDB1
CARM1
PRMT1
EHMT1
EHMT2
FAAH
ALOX5AP
PRCP
TACR2
NQO1
TRPC6
TRPC3
UQCRB
STK33
ATR
PHOSPHO1
GPR39
CCNC
CDK8
VCAM1
SIRT2
HTR1D
CDK9
EPHB4
ADRB3
ASAH1
FKBP1A
PPP1CA
TLR8
TLR7
KDM1A
EIF2AK3
HSPA1A
CAMK2D
CPB2
CPN1
DYRK2
DPEP1
MAP3K8
PCNA
LRP6
DKK1
F2R
SNCA
BAZ2B
TYMP
SORD
ADCY1
GRIA1
MAP3K11
PAK4
CDK3
HTR1B
CHIA
LGALS1
LGALS7
ABCB11
AGTR2
ACE2
MGMT
XIAP
HLCS
CCR2
STK3
STK26
ASIC3
CXCL8
NFKBIA
CBFB
MAPK11
GSTP1
BDKRB1
GSTM2
NAT1
PLEC
GSTO1
SMARCA2
FPR1
BRPF1
FAP
ENPP2
SOAT2
SUMO1
ALDH3A1
PDE9A
PDE1C
ATP2A1
GSTM1
PCSK7
IARS
PER2
TRPV4
VAV1
DNTT
LYPLA2
MUSK
YES1
OPRL1
CTSG
ACPP
TK2
TYRO3
IL6
CLK2
GLUL
PRMT3
CASP9
F11
EWS-Fli1
TK1
MAP3K5
GABBR2
RASGRP1
TRPV3
CETP
HMOX1
TRPA1
IL6ST
DUT
KCNK3
TACR3
PPOX
KCNE1
KCNQ1
HRH2
FARS2
PSMB2
PSMB1
AOC3
TDO2
CTSF
CCNH
F13A1
GPR139
GRIA2
MERTK
CX3CR1
SLC27A4
CAPN2
ALKBH3
PTGES2
DAGLA
RBP4
DAGLB
NR1H4
BCL2A1
MCHR1
TMIGD3
KCNJ5
KCNJ3
KCNJ6
CYP2A6
PLAUR
KAT2A
TNNI3K
KCNK9
NOS3
SLC22A2
ADRA2B
RIPK1
MAP2
HRH1
GPR18
EZR
NR1D1
ECE2
CHRNB1
CHRNA1
CHRNG
CHRND
CHRNA3
PDE1B
G6PC
PTPRG
ABHD6
EIF2AK1
LYPLA1
NR1I2
PAK1
CSNK1G1
ITGA2
CAPNS1
NTSR1
OXER1
PPP5C
LPAR2
PDF
EPAS1
MSR1
ADAM9
GSTA1
HDAC11
CSK
BMX
LYN
EPHA5
F2RL3
CLK3
DCTPP1
MT-CO2
ITGA1
HSF1
ABAT
KMO
KDM6B
CCND3
CCND2
PTK6
IGFBP5
AKT2
GBA2
CD22
HLA-A
FOS
HDAC9
DBF4
ESRRG
DAO
LDLR
MTAP
F2RL1
GRK7
STK38
OXSR1
STK39
MAP3K13
ICK
MAP3K15
MAST1
HUNK
PRPF4B
SNRK
DSTYK
MAP3K12
MAP2K3
PRKAA2
MAP2K6
CAMK1
CAMK4
CSNK1G2
RPS6KA1
PRKD3
CSNK1A1
MAP2K4

## Sheet: Table S3
Supplementary Table 3. Candidate feature genes shared by LASSO and Boruta analyses
Gene
TKT
VEGFA
ADRB2
INSR
CTSD
